# Supplementary material for: Genome-Scale Metabolic Model Analysis of Metabolic Differences between Lauren Diffuse and Intestinal Subtypes in Gastric Cancer
Source: Cancers (Basel). 2022 May 9;14(9):2340. doi: 10.3390/cancers14092340 (PMC9104812; doi:10.3390/cancers14092340)
Supplement: Supplementary file 1 [file cancers-14-02340-s001.zip]

Archive with 1 entries (1 files):
- cancers-1713524-supplementary.pdf
